# Supplementary material for: Genomic Regions Associated with Spontaneous Abortion in Holstein Heifers
Source: Genes (Basel). 2024 Nov 22;15(12):1498. doi: 10.3390/genes15121498 (PMC11675479; doi:10.3390/genes15121498)
Supplement: Supplementary file 1 [file genes-15-01498-s001.zip]

Archive with 1 entries (1 files):
- genes-3320631-supplementary.pdf
